# Supplementary material for: Panax ginseng genome examination for ginsenoside biosynthesis
Source: Gigascience. 2017 Oct 5;6(11):1–15. doi: 10.1093/gigascience/gix093 (PMC5710592; doi:10.1093/gigascience/gix093)
Supplement: Supplement Tables and Figures [file gix093_supp.zip]

Archive with 3 entries (3 files):
- Supplementary Figures R2.docx
- Supplementary Tables R2.docx
- Supplementary Text R1.docx
